# Supplementary material for: Enhanced Recovery After Surgery (ERAS) in Pancreatic Surgery: The Surgeon’s Point of View
Source: J Clin Med. 2024 Oct 18;13(20):6205. doi: 10.3390/jcm13206205 (PMC11508928; doi:10.3390/jcm13206205)
Supplement: Supplementary file 1 [file jcm-13-06205-s001.zip]

Archive with 1 entries (1 files):
- jcm-3223486-supplementary.pdf
